# Supplementary material for: Changes in Dog Behaviour Associated with the COVID-19 Lockdown, Pre-Existing Separation-Related Problems and Alterations in Owner Behaviour
Source: Vet Sci. 2023 Mar 4;10(3):195. doi: 10.3390/vetsci10030195 (PMC10059576; doi:10.3390/vetsci10030195)
Supplement: Supplementary file 1 [file vetsci-10-00195-s001.zip]

Archive with 2 entries (2 files):
- SUPPLEMENTARY INFORMATION ALL DOG HOUSEHOLDS.pdf
- SUPPLEMENTARY INFORMATION SINGLE DOG HOUSEHOLDS.pdf
